# Supplementary material for: Multiple Primary Melanoma: A Five-Year Prospective Single-Center Follow-Up Study of Two MC1R R/R Genotype Carriers
Source: Life (Basel). 2023 Oct 23;13(10):2102. doi: 10.3390/life13102102 (PMC10608495; doi:10.3390/life13102102)
Supplement: Supplementary file 1 [file life-13-02102-s001.zip]

Archive with 1 entries (1 files):
- life-2583678-supplementary.pdf
